# Supplementary material for: The Urothelial Transcriptomic Response to Interferon Gamma: Implications for Bladder Cancer Prognosis and Immunotherapy
Source: Cancers (Basel). 2022 Oct 27;14(21):5295. doi: 10.3390/cancers14215295 (PMC9654607; doi:10.3390/cancers14215295)
Supplement: Supplementary file 1 [file cancers-14-05295-s001.zip]

Archive with 2 entries (2 files):
- cancers-1907202-supplementary/Supplementary Information.pdf
- cancers-1907202-supplementary/Supplementary_Tables.xlsx
